# Supplementary material for: Sustainable Working Life Patterns in a Swedish Twin Cohort: Age-Related Sequences of Sickness Absence, Disability Pension, Unemployment, and Premature Death during Working Life
Source: Int J Environ Res Public Health. 2022 Aug 24;19(17):10549. doi: 10.3390/ijerph191710549 (PMC9517844; doi:10.3390/ijerph191710549)
Supplement: Supplementary file 1 [file ijerph-19-10549-s001.zip]

Archive with 1 entries (1 files):
- ijerph-1803698-supplementary.pdf
